# Supplementary material for: Genome-wide computational prediction of tandem gene arrays: application in yeasts
Source: BMC Genomics. 2010 Jan 21;11:56. doi: 10.1186/1471-2164-11-56 (PMC2822764; doi:10.1186/1471-2164-11-56)
Supplement: Additional file 1 — Tabular data S1 - List of CDSs that constitute TGAs in the nine hemiascomycete yeast genomes. Additional data file 1 is a Microsoft Excel spreadsheet (.xls) containing all the identified tandemly arrayed genes in the nine yeast genomes analyzed. All genetic elements were designated using a systematic nomenclature system adopted in the "Génolevures" projects [42], except for YAR062W which is a pseudogene (TGA n°49). Chromosomal coordinates are indicated for each gene locus. [file 1471-2164-11-56-S1.XLS]

## Sheet: sheet1.txt
Tabular data S1
List of CDSs that constitute TGAs in the nine hemiascomycete yeast genomes.
locus_name	TGA_number	chromosome	left_border	right_border
CAGL0E00231g	1	Cagl0E	15452	21046
CAGL0A01284g	2	Cagl0A	131362	135567
CAGL0A01366g	2	Cagl0A	140305	144693
CAGL0A01782g	3	Cagl0A	175018	176724
CAGL0A01804g	3	Cagl0A	180180	181871
CAGL0A01826g	3	Cagl0A	184013	185779
CAGL0A02211g	4	Cagl0A	229556	231214
CAGL0A02233g	4	Cagl0A	235820	237469
CAGL0A02255g	5	Cagl0A	244683	245501
CAGL0A02277g	5	Cagl0A	248522	249340
CAGL0A02299g	5	Cagl0A	250851	251690
CAGL0B02882g	6	Cagl0B	279334	281184
CAGL0B02904g	6	Cagl0B	282093	283910
CAGL0B02926g	6	Cagl0B	284897	286753
CAGL0B02948g	6	Cagl0B	288006	289799
CAGL0B02970g	6	Cagl0B	291248	293137
CAGL0B03949g	7	Cagl0B	387861	389759
CAGL0B03971g	7	Cagl0B	390700	392331
CAGL0C00968g	8	Cagl0C	96914	100018
CAGL0C01133g	8	Cagl0C	114805	117915
CAGL0C01837g	9	Cagl0C	191463	193387
CAGL0C01859g	9	Cagl0C	193730	196167
CAGL0C03894g	10	Cagl0C	381514	383397
CAGL0C03916g	10	Cagl0C	383989	385875
CAGL0C03938g	10	Cagl0C	386673	388586
CAGL0C03960g	10	Cagl0C	389250	391121
CAGL0C03982g	10	Cagl0C	391909	393798
CAGL0C04004g	10	Cagl0C	394614	396512
CAGL0C04026g	10	Cagl0C	397303	399213
CAGL0C04048g	10	Cagl0C	399734	401596
CAGL0D02640g	11	Cagl0D	274285	275979
CAGL0D02662g	11	Cagl0D	278099	279793
CAGL0D04620g	12	Cagl0D	453500	454930
CAGL0D04642g	12	Cagl0D	455638	456837
CAGL0E01727g	13	Cagl0E	171119	172738
CAGL0E01749g	13	Cagl0E	172875	174323
CAGL0E01771g	13	Cagl0E	175652	177211
CAGL0E01793g	13	Cagl0E	178411	179961
CAGL0E01815g	13	Cagl0E	181154	182713
CAGL0E01837g	13	Cagl0E	183237	184802
CAGL0E01859g	13	Cagl0E	185870	187387
CAGL0E01881g	13	Cagl0E	188277	189803
CAGL0E05192g	14	Cagl0E	506831	507868
CAGL0E05214g	14	Cagl0E	508275	509315
CAGL0E05236g	14	Cagl0E	509715	510749
CAGL0E06644g	15	Cagl0E	665110	668214
CAGL0E06666g	15	Cagl0E	670430	674692
CAGL0E06688g	15	Cagl0E	680404	683331
CAGL0F00869g	16	Cagl0F	93453	94456
CAGL0F00891g	16	Cagl0F	94950	95597
CAGL0F01463g	17	Cagl0F	149905	150570
CAGL0F01485g	17	Cagl0F	151321	152334
CAGL0F06237g	18	Cagl0F	618976	619632
CAGL0F06259g	18	Cagl0F	620431	621027
CAGL0F06897g	19	Cagl0F	675416	676192
CAGL0F06919g	19	Cagl0F	677473	678225
CAGL0H04257g	20	Cagl0H	405073	405231
CAGL0H04279g	20	Cagl0H	406327	406485
CAGL0H06017g	21	Cagl0H	588556	590229
CAGL0H06039g	21	Cagl0H	592526	594295
CAGL0H09240g	22	Cagl0H	905670	907598
CAGL0H09262g	22	Cagl0H	908258	910135
CAGL0H09592g	23	Cagl0H	937859	938569
CAGL0H09614g	23	Cagl0H	939286	939996
CAGL0I00242g	24	Cagl0I	17649	18146
CAGL0I00264g	24	Cagl0I	18821	19306
CAGL0I01100g	25	Cagl0I	91693	92625
CAGL0I01122g	25	Cagl0I	93934	94914
CAGL0I06160g	26	Cagl0I	590802	591503
CAGL0I06182g	26	Cagl0I	592439	593461
CAGL0I06204g	26	Cagl0I	595682	596731
CAGL0I09086g	27	Cagl0I	879007	880863
CAGL0I09108g	27	Cagl0I	882180	884075
CAGL0I09702g	28	Cagl0I	925383	926948
CAGL0I09724g	28	Cagl0I	928113	929606
CAGL0I10098g	29	Cagl0I	959218	964074
CAGL0I10147g	29	Cagl0I	970731	983741
CAGL0I10197g	29	Cagl0I	992434	996555
CAGL0I10246g	29	Cagl0I	1002627	1006349
CAGL0I10340g	29	Cagl0I	1013299	1016337
CAGL0I10362g	29	Cagl0I	1020373	1025691
CAGL0J01727g	30	Cagl0J	157842	160781
CAGL0J01774g	30	Cagl0J	164808	172073
CAGL0J01800g	30	Cagl0J	173901	177152
CAGL0J02508g	31	Cagl0J	246210	248822
CAGL0J02530g	31	Cagl0J	250629	252893
CAGL0J02552g	31	Cagl0J	254862	257549
CAGL0J08162g	32	Cagl0J	803679	805472
CAGL0J08184g	32	Cagl0J	806631	808349
CAGL0J11748g	33	Cagl0J	1143621	1145708
CAGL0J11770g	33	Cagl0J	1147259	1149238
CAGL0K04565g	34	Cagl0K	432738	434600
CAGL0K04609g	34	Cagl0K	438628	440457
CAGL0K07524g	35	Cagl0K	743156	744133
CAGL0K07546g	35	Cagl0K	745201	746172
CAGL0K07568g	35	Cagl0K	747658	748629
CAGL0K13002g	36	Cagl0K	1291683	1294496
CAGL0K13024g	36	Cagl0K	1297775	1301002
CAGL0L04862g	37	Cagl0L	556881	558692
CAGL0L04928g	37	Cagl0L	560846	563920
CAGL0L07172g	38	Cagl0L	798351	800684
CAGL0L07216g	38	Cagl0L	801526	804102
CAGL0L13310g	39	Cagl0L	1426694	1431586
CAGL0L13332g	39	Cagl0L	1436026	1439133
CAGL0M04675g	40	Cagl0M	509383	509799
CAGL0M04697g	40	Cagl0M	510203	510664
CAGL0M07744g	41	Cagl0M	779281	779985
CAGL0M07766g	41	Cagl0M	781830	782546
CAGL0M08492g	42	Cagl0M	848089	849096
CAGL0M08514g	42	Cagl0M	849926	850558
CAGL0M11044g	43	Cagl0M	1091979	1093118
CAGL0M11066g	43	Cagl0M	1093298	1094299
CAGL0M12947g	44	Cagl0M	1277761	1278396
CAGL0M12969g	44	Cagl0M	1278852	1279871
SACE0A00176g	45	Sace0A	11566	11952
SACE0A00286g	45	Sace0A	24001	27969
SACE0A00330g	46	Sace0A	33449	34702
SACE0A00352g	46	Sace0A	35156	36304
SACE0A01826g	47	Sace0A	170391	171698
SACE0A01848g	47	Sace0A	172209	175133
SACE0A01958g	48	Sace0A	183764	184471
SACE0A01980g	48	Sace0A	184886	185590
SACE0A02002g	48	Sace0A	186315	186539
SACE0A02024g	48	Sace0A	186830	187726
SACE0A02046g	48	Sace0A	188101	188805
SACE0A02134g	49	Sace0A	203394	208007
YAR062W	49	Sace0A	218540	219136
SACE0B04070g	50	Sace0B	373858	375687
SACE0B04092g	50	Sace0B	376571	378430
SACE0B04686g	51	Sace0B	427692	429095
SACE0B04708g	51	Sace0B	429542	430945
SACE0C00990g	52	Sace0C	73405	73986
SACE0C01012g	52	Sace0C	74704	75285
SACE0D03300g	53	Sace0D	287059	289512
SACE0D03322g	53	Sace0D	289909	292140
SACE0D04488g	54	Sace0D	381983	384079
SACE0D04532g	54	Sace0D	384599	385585
SACE0D06138g	55	Sace0D	527420	530695
SACE0D06160g	55	Sace0D	531305	534580
SACE0D06182g	55	Sace0D	535190	538465
SACE0D12694g	56	Sace0D	1154211	1155923
SACE0D12716g	56	Sace0D	1159603	1161315
SACE0D12738g	56	Sace0D	1162952	1164655
SACE0E03454g	57	Sace0E	274565	276151
SACE0E03476g	57	Sace0E	276570	278162
SACE0G04664g	58	Sace0G	402592	403305
SACE0G04686g	58	Sace0G	403690	404394
SACE0G05676g	59	Sace0G	479915	482671
SACE0G05764g	59	Sace0G	485925	489446
SACE0G08206g	60	Sace0G	703640	705055
SACE0G08228g	60	Sace0G	705363	706505
SACE0H00242g	61	Sace0H	13563	14270
SACE0H00264g	61	Sace0H	14899	15411
SACE0H02354g	62	Sace0H	192798	193538
SACE0H02376g	62	Sace0H	194061	194801
SACE0H02596g	63	Sace0H	212537	212722
SACE0H02640g	63	Sace0H	214535	214720
SACE0H02618g	64	Sace0H	213187	214251
SACE0H02662g	64	Sace0H	215185	217836
SACE0H03542g	65	Sace0H	287132	288814
SACE0H03564g	65	Sace0H	290916	292628
SACE0H03586g	65	Sace0H	294672	296450
SACE0H05918g	66	Sace0H	496315	497280
SACE0H05940g	66	Sace0H	497490	498422
SACE0H06226g	67	Sace0H	525392	528619
SACE0H06270g	67	Sace0H	539151	539747
SACE0I01232g	68	Sace0I	132241	133869
SACE0I01254g	68	Sace0I	134414	136105
SACE0I04730g	69	Sace0I	421023	421787
SACE0I04752g	69	Sace0I	422071	422862
SACE0J01342g	70	Sace0J	117958	118821
SACE0J01364g	70	Sace0J	120445	121686
SACE0J01386g	70	Sace0J	122261	122944
SACE0J03146g	71	Sace0J	289870	290769
SACE0J03168g	71	Sace0J	291331	293976
SACE0J04180g	72	Sace0J	375110	375769
SACE0J04202g	72	Sace0J	376657	377331
SACE0J08206g	73	Sace0J	708802	709698
SACE0J08228g	73	Sace0J	712246	715731
SACE0K01430g	74	Sace0K	141799	142824
SACE0K01452g	74	Sace0K	144406	145383
SACE0K02816g	75	Sace0K	258897	259175
SACE0K02838g	75	Sace0K	260776	261495
SACE0K07348g	76	Sace0K	652718	656374
SACE0K07370g	76	Sace0K	656474	657394
SACE0L00110g	77	Sace0L	585	4301
SACE0L00154g	77	Sace0L	6120	9836
SACE0L04114g	78	Sace0L	386512	388221
SACE0L04136g	78	Sace0L	388745	390271
SACE0L10625g	79	Sace0L	469318	470406
SACE0L10823g	79	Sace0L	472970	474058
SACE0L11043g	80	Sace0L	482550	483638
SACE0L11241g	80	Sace0L	486202	487290
SACE0L11747g	81	Sace0L	513164	513823
SACE0L11769g	81	Sace0L	514110	514715
SACE0L14431g	82	Sace0L	745622	746527
SACE0L14475g	82	Sace0L	747939	748877
SACE0L16807g	83	Sace0L	951153	953180
SACE0L16829g	83	Sace0L	953350	954141
SACE0L17907g	84	Sace0L	1067085	1071233
SACE0L17951g	84	Sace0L	1072506	1077896
SACE0M03234g	85	Sace0M	277561	279681
SACE0M03256g	85	Sace0M	280590	282584
SACE0M04246g	86	Sace0M	352602	353135
SACE0M04268g	86	Sace0M	353870	354730
SACE0M07106g	87	Sace0M	599351	600871
SACE0M07128g	87	Sace0M	601561	603081
SACE0N01562g	88	Sace0N	135941	137662
SACE0N01606g	88	Sace0N	138551	140386
SACE0O01936g	89	Sace0O	165714	166952
SACE0O01958g	89	Sace0O	168727	169974
SACE0O04136g	90	Sace0O	344335	345798
SACE0O04158g	90	Sace0O	346195	346950
SACE0O08866g	91	Sace0O	768410	769813
SACE0O08888g	91	Sace0O	770801	772114
SACE0O10054g	92	Sace0O	849634	850053
SACE0O10076g	92	Sace0O	850279	850728
SACE0O12056g	93	Sace0O	1055543	1057678
SACE0O12144g	93	Sace0O	1061562	1063646
SACE0O12100g	94	Sace0O	1059529	1059990
SACE0O12122g	94	Sace0O	1060439	1061053
SACE0P03190g	95	Sace0P	283463	286060
SACE0P03212g	95	Sace0P	287513	289033
SACE0P08712g	96	Sace0P	771651	773126
SACE0P08734g	96	Sace0P	773873	775180
YALI0B07898g	97	Yali0B	1058642	1061488
YALI0C01925g	98	Yali0C	260779	261777
YALI0C04730g	99	Yali0C	622876	624573
YALI0C14872g	100	Yali0C	2045376	2048381
YALI0D16753g	101	Yali0D	2071817	2072833
YALI0E10725g	102	Yali0E	1328728	1330152
YALI0F03245g	103	Yali0F	452009	455911
YALI0A02416g	104	Yali0A	303990	304157
YALI0A02423g	104	Yali0A	305061	305225
YALI0A03971g	105	Yali0A	444031	445731
YALI0A04059g	105	Yali0A	447238	448887
YALI0A12683g	106	Yali0A	1309944	1310774
YALI0A12705g	106	Yali0A	1310948	1311658
YALI0A15444g	107	Yali0A	1589348	1589887
YALI0A15466g	107	Yali0A	1590709	1591239
YALI0B13090g	108	Yali0B	1756671	1758830
YALI0B13112g	108	Yali0B	1761053	1763164
YALI0B13134g	108	Yali0B	1764562	1766628
YALI0B13816g	109	Yali0B	1853647	1855206
YALI0B13838g	109	Yali0B	1857153	1858748
YALI0B14289g	110	Yali0B	1904414	1907023
YALI0B14333g	110	Yali0B	1908402	1911113
YALI0C04477g	111	Yali0C	596140	597780
YALI0C04499g	111	Yali0C	599569	601152
YALI0C11825g	112	Yali0C	1628818	1630536
YALI0C11836g	112	Yali0C	1630557	1631648
YALI0C16929g	113	Yali0C	2389630	2391375
YALI0C16951g	113	Yali0C	2395841	2397436
YALI0C17281g	114	Yali0C	2430712	2432412
YALI0C17303g	114	Yali0C	2432599	2434338
YALI0C18475g	115	Yali0C	2535946	2536113
YALI0C18481g	115	Yali0C	2537010	2537174
YALI0C19646g	116	Yali0C	2664858	2665463
YALI0C19668g	116	Yali0C	2667055	2668128
YALI0C20060g	117	Yali0C	2712053	2712211
YALI0C20066g	117	Yali0C	2713064	2713228
YALI0C21252g	118	Yali0C	2843032	2843565
YALI0C21274g	118	Yali0C	2844614	2845135
YALI0C22022g	119	Yali0C	2943775	2945799
YALI0C22044g	119	Yali0C	2946367	2948340
YALI0D14366g	120	Yali0D	1750448	1751548
YALI0D14388g	120	Yali0D	1752010	1753242
YALI0D19470g	121	Yali0D	2464213	2465856
YALI0D19492g	121	Yali0D	2467642	2468550
YALI0D19558g	122	Yali0D	2475658	2477505
YALI0D19580g	122	Yali0D	2481148	2483205
YALI0E01518g	123	Yali0E	174787	175410
YALI0E01540g	123	Yali0E	176245	176682
YALI0E06501g	124	Yali0E	743613	746037
YALI0E06519g	124	Yali0E	748250	752784
YALI0E09152g	125	Yali0E	1095212	1096195
YALI0E09174g	125	Yali0E	1096953	1097714
YALI0E09977g	126	Yali0E	1227382	1228914
YALI0E09999g	126	Yali0E	1230257	1230910
YALI0E11407g	127	Yali0E	1392090	1394165
YALI0E11429g	127	Yali0E	1395771	1397753
YALI0E22550g	128	Yali0E	2653007	2656591
YALI0E22572g	128	Yali0E	2658562	2663420
YALI0E25069g	129	Yali0E	3000332	3004840
YALI0E25201g	129	Yali0E	3016632	3020699
YALI0E26048g	130	Yali0E	3095716	3097584
YALI0E26059g	130	Yali0E	3097690	3098769
YALI0E27093g	131	Yali0E	3209933	3211309
YALI0E27115g	131	Yali0E	3212161	3213591
YALI0E34001g	132	Yali0E	4039379	4042060
YALI0E34067g	132	Yali0E	4047381	4048880
YALI0E34463g	133	Yali0E	4089293	4093075
YALI0E34485g	133	Yali0E	4096235	4098211
YALI0F09075g	134	Yali0F	1263761	1264732
YALI0F09097g	134	Yali0F	1265382	1266410
YALI0F17424g	135	Yali0F	2322130	2324640
YALI0F17468g	135	Yali0F	2332587	2335994
YALI0F24409g	136	Yali0F	3179797	3180636
YALI0F24431g	136	Yali0F	3182424	3183032
YALI0F25729g	137	Yali0F	3310384	3311148
YALI0F25751g	137	Yali0F	3312523	3313209
YALI0F26037g	138	Yali0F	3343425	3344456
YALI0F26059g	138	Yali0F	3345389	3346630
YALI0F26983g	139	Yali0F	3433276	3434769
YALI0F27005g	139	Yali0F	3436031	3437521
DEHA2A00220g	140	Deha2A	14558	16519
DEHA2A07744g	141	Deha2A	634673	636244
DEHA2A10362g	142	Deha2A	875412	877055
DEHA2A11154g	143	Deha2A	947827	948177
DEHA2B16698g	144	Deha2B	1326542	1328497
DEHA2C01540g	145	Deha2C	150124	152097
DEHA2C07832g	146	Deha2C	693448	695178
DEHA2C09372g	147	Deha2C	841816	843099
DEHA2D01408g	148	Deha2D	125156	126903
DEHA2D08492g	149	Deha2D	684276	684944
DEHA2D08624g	150	Deha2D	692421	694808
DEHA2E17072g	151	Deha2E	1389633	1390532
DEHA2E24354g	152	Deha2E	2000966	2001280
DEHA2F00110g	153	Deha2F	807	4961
DEHA2F20284g	154	Deha2F	1700637	1701368
DEHA2G00506g	155	Deha2G	41632	42030
DEHA2A00308g	156	Deha2A	26440	26640
DEHA2A00352g	156	Deha2A	27281	27835
DEHA2A02750g	157	Deha2A	232229	233509
DEHA2A02794g	157	Deha2A	236128	237384
DEHA2A05522g	158	Deha2A	460828	461064
DEHA2A05544g	158	Deha2A	461344	462018
DEHA2A08206g	159	Deha2A	675428	676258
DEHA2A08228g	159	Deha2A	677709	678539
DEHA2A08294g	160	Deha2A	680871	681905
DEHA2A08316g	160	Deha2A	682524	683555
DEHA2A10252g	161	Deha2A	862607	863518
DEHA2A10274g	161	Deha2A	864304	865218
DEHA2A10406g	162	Deha2A	887853	889562
DEHA2A10428g	162	Deha2A	889981	890664
DEHA2A10802g	163	Deha2A	917062	918684
DEHA2A10824g	163	Deha2A	919035	920678
DEHA2A14234g	164	Deha2A	1189154	1189759
DEHA2A14256g	164	Deha2A	1190194	1191783
DEHA2A14322g	165	Deha2A	1198083	1198922
DEHA2A14344g	165	Deha2A	1199613	1200473
DEHA2A14366g	166	Deha2A	1201128	1202675
DEHA2A14388g	166	Deha2A	1203396	1204781
DEHA2B00132g	167	Deha2B	2626	3705
DEHA2B00154g	167	Deha2B	4280	4540
DEHA2B00858g	168	Deha2B	63850	64965
DEHA2B00880g	168	Deha2B	66510	67628
DEHA2B00902g	168	Deha2B	68096	69208
DEHA2B01166g	169	Deha2B	84788	84991
DEHA2B01188g	169	Deha2B	85572	85778
DEHA2B02112g	170	Deha2B	163068	164705
DEHA2B02134g	170	Deha2B	165013	166647
DEHA2B04048g	171	Deha2B	332844	335900
DEHA2B04070g	171	Deha2B	336182	338845
DEHA2B04752g	172	Deha2B	387338	389938
DEHA2B04796g	172	Deha2B	391621	393957
DEHA2B05082g	173	Deha2B	415588	416703
DEHA2B05104g	173	Deha2B	416953	418068
DEHA2B09724g	174	Deha2B	764466	766055
DEHA2B09746g	174	Deha2B	767087	768739
DEHA2B09834g	174	Deha2B	772053	773756
DEHA2B10318g	175	Deha2B	812727	813539
DEHA2B10340g	175	Deha2B	814208	815020
DEHA2B11594g	176	Deha2B	907521	910292
DEHA2B11616g	176	Deha2B	910454	913783
DEHA2B11638g	176	Deha2B	913977	917399
DEHA2B12232g	177	Deha2B	958765	959661
DEHA2B12254g	177	Deha2B	960505	961386
DEHA2B12276g	177	Deha2B	962194	963234
DEHA2B13046g	178	Deha2B	1023160	1024272
DEHA2B13068g	178	Deha2B	1024534	1025679
DEHA2B13178g	179	Deha2B	1034475	1037192
DEHA2B13200g	179	Deha2B	1037504	1040218
DEHA2B13464g	180	Deha2B	1060237	1060944
DEHA2B13486g	180	Deha2B	1061900	1062712
DEHA2B13970g	181	Deha2B	1092795	1094852
DEHA2B13992g	181	Deha2B	1095412	1097451
DEHA2B14102g	182	Deha2B	1105067	1107091
DEHA2B14124g	182	Deha2B	1107741	1109789
DEHA2B14146g	182	Deha2B	1110498	1112510
DEHA2B15928g	183	Deha2B	1257157	1257906
DEHA2B15972g	183	Deha2B	1258731	1259315
DEHA2B16720g	184	Deha2B	1331696	1333639
DEHA2B16742g	184	Deha2B	1338791	1340716
DEHA2C00110g	185	Deha2C	6671	8596
DEHA2C00154g	185	Deha2C	12236	14188
DEHA2C00594g	186	Deha2C	59605	61914
DEHA2C00638g	186	Deha2C	67674	69806
DEHA2C01672g	187	Deha2C	161959	164427
DEHA2C01716g	187	Deha2C	169973	170383
DEHA2C03586g	188	Deha2C	328936	330606
DEHA2C03608g	188	Deha2C	330862	333228
DEHA2C03916g	189	Deha2C	356678	358600
DEHA2C03938g	189	Deha2C	359619	361523
DEHA2C04488g	190	Deha2C	407668	408762
DEHA2C04510g	190	Deha2C	409149	410243
DEHA2C04532g	191	Deha2C	411260	412495
DEHA2C04554g	191	Deha2C	413062	414297
DEHA2C04576g	191	Deha2C	414785	416020
DEHA2C05082g	192	Deha2C	459859	460938
DEHA2C05104g	192	Deha2C	461399	462481
DEHA2C05874g	193	Deha2C	531763	533709
DEHA2C05896g	193	Deha2C	534810	536759
DEHA2C05918g	193	Deha2C	537687	539636
DEHA2C06248g	194	Deha2C	562515	564773
DEHA2C06292g	194	Deha2C	566699	569137
DEHA2C06314g	194	Deha2C	569981	572218
DEHA2C07392g	195	Deha2C	650084	650812
DEHA2C07414g	195	Deha2C	651740	652921
DEHA2C07436g	195	Deha2C	653361	654335
DEHA2C10318g	196	Deha2C	910141	912006
DEHA2C10340g	196	Deha2C	912435	914423
DEHA2C10362g	196	Deha2C	914890	916848
DEHA2C13398g	197	Deha2C	1176466	1177002
DEHA2C13420g	197	Deha2C	1177697	1177990
DEHA2C13684g	198	Deha2C	1202375	1204033
DEHA2C13750g	198	Deha2C	1207521	1209047
DEHA2C14432g	199	Deha2C	1271141	1271566
DEHA2C14454g	199	Deha2C	1271921	1272334
DEHA2C14476g	199	Deha2C	1272706	1273116
DEHA2C15158g	200	Deha2C	1327747	1328532
DEHA2C15180g	200	Deha2C	1329757	1330539
DEHA2C15488g	201	Deha2C	1366270	1367169
DEHA2C15510g	201	Deha2C	1367883	1368929
DEHA2C16566g	202	Deha2C	1453939	1454949
DEHA2C16588g	202	Deha2C	1455440	1456447
DEHA2C17424g	203	Deha2C	1535004	1535684
DEHA2C17446g	203	Deha2C	1535877	1536536
DEHA2C17864g	204	Deha2C	1578238	1579068
DEHA2C17886g	204	Deha2C	1579665	1581266
DEHA2D01056g	205	Deha2D	93251	94869
DEHA2D01078g	205	Deha2D	95067	96707
DEHA2D02662g	206	Deha2D	229556	230401
DEHA2D02684g	206	Deha2D	230732	231574
DEHA2D04290g	207	Deha2D	363759	365873
DEHA2D04312g	207	Deha2D	366200	368563
DEHA2D07612g	208	Deha2D	625275	626756
DEHA2D07634g	208	Deha2D	627128	628495
DEHA2D08316g	209	Deha2D	674652	675188
DEHA2D08338g	209	Deha2D	675519	676094
DEHA2D09020g	210	Deha2D	730076	732436
DEHA2D09086g	210	Deha2D	737334	739601
DEHA2D09108g	210	Deha2D	739824	742037
DEHA2D10076g	211	Deha2D	830169	832427
DEHA2D10098g	211	Deha2D	833412	835694
DEHA2D12650g	212	Deha2D	1069105	1071006
DEHA2D12672g	212	Deha2D	1071319	1073220
DEHA2D13266g	213	Deha2D	1112886	1115768
DEHA2D13288g	213	Deha2D	1116022	1118883
DEHA2D15708g	214	Deha2D	1313445	1314701
DEHA2D15730g	214	Deha2D	1315128	1316447
DEHA2D16280g	215	Deha2D	1363394	1364203
DEHA2D16302g	215	Deha2D	1364401	1365239
DEHA2D17204g	216	Deha2D	1428792	1430912
DEHA2D17248g	216	Deha2D	1432612	1434732
DEHA2D18436g	217	Deha2D	1524573	1525451
DEHA2D18502g	217	Deha2D	1527516	1528535
DEHA2D18876g	218	Deha2D	1550499	1552235
DEHA2D18942g	218	Deha2D	1555797	1557470
DEHA2D19162g	219	Deha2D	1577555	1578766
DEHA2D19228g	219	Deha2D	1580066	1580299
DEHA2D19404g	220	Deha2D	1597536	1599467
DEHA2D19470g	220	Deha2D	1602401	1604326
DEHA2E01364g	221	Deha2E	116364	118052
DEHA2E01386g	221	Deha2E	118585	120234
DEHA2E04070g	222	Deha2E	345054	345575
DEHA2E04092g	222	Deha2E	345827	346192
DEHA2E04180g	223	Deha2E	351285	353039
DEHA2E04202g	223	Deha2E	353722	355407
DEHA2E04224g	223	Deha2E	356437	358200
DEHA2E06732g	224	Deha2E	535226	536281
DEHA2E06754g	224	Deha2E	536702	537754
DEHA2E06798g	225	Deha2E	540140	541360
DEHA2E06820g	225	Deha2E	542190	543212
DEHA2E07590g	226	Deha2E	602739	604106
DEHA2E07612g	226	Deha2E	604714	606084
DEHA2E07634g	226	Deha2E	606860	608218
DEHA2E09218g	227	Deha2E	733593	734807
DEHA2E09240g	227	Deha2E	735002	736180
DEHA2E10516g	228	Deha2E	826451	827458
DEHA2E10538g	228	Deha2E	827721	828701
DEHA2E10560g	228	Deha2E	828971	830071
DEHA2E10582g	228	Deha2E	830336	831307
DEHA2E11528g	229	Deha2E	905315	907711
DEHA2E11550g	229	Deha2E	907990	910638
DEHA2E11572g	229	Deha2E	911296	914025
DEHA2E14938g	230	Deha2E	1197319	1198737
DEHA2E14960g	230	Deha2E	1199190	1201923
DEHA2E17094g	231	Deha2E	1391781	1392485
DEHA2E17116g	231	Deha2E	1393713	1394783
DEHA2E18590g	232	Deha2E	1533494	1535119
DEHA2E18612g	232	Deha2E	1535574	1537151
DEHA2E18634g	232	Deha2E	1537805	1539259
DEHA2E18832g	233	Deha2E	1561615	1563456
DEHA2E18854g	233	Deha2E	1564625	1566478
DEHA2E23122g	234	Deha2E	1899555	1900247
DEHA2E23144g	234	Deha2E	1900769	1901434
DEHA2E23166g	234	Deha2E	1902054	1902596
DEHA2E23188g	234	Deha2E	1902976	1903677
DEHA2E23232g	234	Deha2E	1904532	1905071
DEHA2E23254g	234	Deha2E	1905384	1905989
DEHA2E23364g	234	Deha2E	1914397	1914999
DEHA2E23386g	234	Deha2E	1915469	1916044
DEHA2E23408g	234	Deha2E	1916839	1917300
DEHA2E23430g	234	Deha2E	1917586	1918209
DEHA2E23452g	234	Deha2E	1918877	1919473
DEHA2E23474g	234	Deha2E	1919747	1920388
DEHA2E23518g	234	Deha2E	1920947	1921564
DEHA2E23540g	234	Deha2E	1921814	1922476
DEHA2E23584g	234	Deha2E	1925308	1925877
DEHA2E23606g	234	Deha2E	1926809	1927306
DEHA2F00374g	235	Deha2F	36777	38237
DEHA2F00396g	235	Deha2F	38847	40187
DEHA2F01166g	236	Deha2F	103410	105980
DEHA2F01188g	236	Deha2F	106989	109346
DEHA2F01738g	237	Deha2F	152133	152822
DEHA2F01760g	237	Deha2F	153307	153927
DEHA2F02926g	238	Deha2F	260637	261521
DEHA2F02948g	238	Deha2F	261995	262882
DEHA2F04136g	239	Deha2F	373608	376103
DEHA2F04158g	239	Deha2F	376485	377705
DEHA2F07502g	240	Deha2F	654096	654701
DEHA2F07524g	240	Deha2F	655407	655877
DEHA2F07700g	241	Deha2F	670271	671656
DEHA2F07722g	241	Deha2F	672143	673534
DEHA2F08756g	242	Deha2F	754259	755488
DEHA2F08822g	242	Deha2F	757376	758347
DEHA2F08844g	242	Deha2F	758720	760138
DEHA2F11968g	243	Deha2F	1022155	1023408
DEHA2F11990g	243	Deha2F	1024349	1025602
DEHA2F14542g	244	Deha2F	1227343	1228752
DEHA2F14564g	244	Deha2F	1229477	1231423
DEHA2F15048g	245	Deha2F	1261411	1262214
DEHA2F15092g	245	Deha2F	1263722	1265722
DEHA2F16478g	246	Deha2F	1389169	1393671
DEHA2F16500g	246	Deha2F	1394576	1394815
DEHA2F16896g	247	Deha2F	1437970	1439127
DEHA2F16918g	247	Deha2F	1439601	1440752
DEHA2F16984g	248	Deha2F	1443605	1444420
DEHA2F17006g	248	Deha2F	1444834	1445436
DEHA2F19030g	249	Deha2F	1597615	1598070
DEHA2F19052g	249	Deha2F	1598475	1599095
DEHA2F23782g	250	Deha2F	1974476	1975738
DEHA2F23848g	250	Deha2F	1979314	1981014
DEHA2F24222g	251	Deha2F	2006023	2007861
DEHA2F24244g	251	Deha2F	2008328	2010124
DEHA2F26950g	252	Deha2F	2250313	2250654
DEHA2F26994g	252	Deha2F	2251444	2252397
DEHA2F27368g	253	Deha2F	2289264	2291189
DEHA2F27390g	253	Deha2F	2291626	2293560
DEHA2F27412g	254	Deha2F	2293677	2293970
DEHA2F27434g	254	Deha2F	2294814	2297057
DEHA2G00110g	255	Deha2G	4165	8541
DEHA2G00154g	255	Deha2G	13244	13618
DEHA2G00352g	256	Deha2G	34395	35084
DEHA2G00396g	256	Deha2G	36157	36906
DEHA2G00374g	257	Deha2G	35236	35745
DEHA2G00418g	257	Deha2G	37065	37577
DEHA2G00858g	258	Deha2G	71601	72299
DEHA2G00880g	258	Deha2G	72419	73111
DEHA2G01408g	259	Deha2G	112250	115135
DEHA2G01430g	259	Deha2G	117172	119823
DEHA2G02684g	260	Deha2G	228710	229522
DEHA2G02706g	260	Deha2G	229703	230515
DEHA2G05368g	261	Deha2G	455415	456161
DEHA2G05390g	261	Deha2G	456256	456999
DEHA2G06468g	262	Deha2G	558872	560374
DEHA2G06490g	262	Deha2G	561467	563077
DEHA2G10692g	263	Deha2G	899578	901590
DEHA2G10714g	263	Deha2G	901844	902867
DEHA2G13948g	264	Deha2G	1157260	1161855
DEHA2G13970g	264	Deha2G	1162532	1164646
DEHA2G14894g	265	Deha2G	1218276	1222721
DEHA2G14916g	265	Deha2G	1223306	1227697
DEHA2G18568g	266	Deha2G	1502597	1508041
DEHA2G18590g	266	Deha2G	1508141	1513921
DEHA2G19008g	267	Deha2G	1549337	1551070
DEHA2G19030g	267	Deha2G	1551351	1553138
KLLA0A06886g	268	Klla0A	621646	623409
KLLA0A06930g	268	Klla0A	625498	627261
KLLA0A09757g	269	Klla0A	855406	855999
KLLA0A09779g	269	Klla0A	856553	857008
KLLA0A12045g	270	Klla0A	1048618	1049781
KLLA0A12067g	270	Klla0A	1050804	1051145
KLLA0B07370g	271	Klla0B	638135	639031
KLLA0B07392g	271	Klla0B	641481	642569
KLLA0B07447g	271	Klla0B	643757	644584
KLLA0B10373g	272	Klla0B	906659	908362
KLLA0B10395g	272	Klla0B	909517	910695
KLLA0C01232g	273	Klla0C	96317	97417
KLLA0C01254g	273	Klla0C	97735	98940
KLLA0C02343g	274	Klla0C	203552	205297
KLLA0C02365g	274	Klla0C	208462	210201
KLLA0C06864g	275	Klla0C	598412	598834
KLLA0C06886g	275	Klla0C	599236	599709
KLLA0C06996g	276	Klla0C	606430	607086
KLLA0C07018g	276	Klla0C	607384	608169
KLLA0C14091g	277	Klla0C	1217374	1219041
KLLA0C14113g	277	Klla0C	1220244	1221869
KLLA0D00682g	278	Klla0D	65058	65771
KLLA0D00704g	278	Klla0D	66841	67554
KLLA0D02420g	279	Klla0D	206544	207182
KLLA0D02442g	279	Klla0D	207613	208719
KLLA0D06809g	280	Klla0D	587709	588275
KLLA0D06831g	280	Klla0D	588834	589712
KLLA0D07744g	281	Klla0D	662166	663647
KLLA0D07766g	281	Klla0D	664947	666416
KLLA0D09999g	282	Klla0D	844368	845873
KLLA0D10021g	282	Klla0D	847239	848750
KLLA0D11000g	283	Klla0D	938541	939620
KLLA0D11022g	283	Klla0D	940600	941679
KLLA0D15543g	284	Klla0D	1313760	1315379
KLLA0D15565g	284	Klla0D	1316125	1317351
KLLA0E00397g	285	Klla0E	23256	25637
KLLA0E00419g	285	Klla0E	28957	31341
KLLA0E02817g	286	Klla0E	260854	261768
KLLA0E02839g	286	Klla0E	261895	262749
KLLA0E02905g	287	Klla0E	265432	266232
KLLA0E02927g	287	Klla0E	267778	268788
KLLA0E11133g	288	Klla0E	979660	981042
KLLA0E11155g	288	Klla0E	981392	982696
KLLA0E17447g	289	Klla0E	1551621	1552259
KLLA0E17469g	289	Klla0E	1552950	1553492
KLLA0E24905g	290	Klla0E	2207777	2208331
KLLA0E24927g	290	Klla0E	2209545	2210519
KLLA0F00506g	291	Klla0F	36518	37675
KLLA0F00528g	291	Klla0F	40081	41226
KLLA0F14234g	292	Klla0F	1317691	1320885
KLLA0F14256g	292	Klla0F	1321231	1324131
KLLA0E18371g	293	Klla0E	1635391	1637427
KLLA0F03311g	294	Klla0F	311639	313267
KLLA0B13794g	295	Klla0B	1206318	1209128
KLLA0B13838g	295	Klla0B	1211451	1213913
KLLA0D03432g	296	Klla0D	287805	292256
KLLA0D03476g	296	Klla0D	296287	300969
KLLA0A03399g	297	Klla0A	305616	308153
KLLA0A03421g	297	Klla0A	308414	311056
KLLA0A03443g	297	Klla0A	311628	314555
KLLA0A08910g	298	Klla0A	779526	783368
KLLA0A09031g	298	Klla0A	787768	790467
KLLA0B02585g	299	Klla0B	226764	227561
KLLA0B02607g	299	Klla0B	228049	230112
KLLA0C04191g	300	Klla0C	384198	386591
KLLA0C04213g	300	Klla0C	386815	387999
KLLA0C15433g	301	Klla0C	1339439	1341058
KLLA0C15499g	301	Klla0C	1345201	1346715
KLLA0D00264g	302	Klla0D	18273	21287
KLLA0D00275g	302	Klla0D	24448	25623
KLLA0C04928g	303	Klla0C	449820	450344
KLLA0C04994g	303	Klla0C	453438	455264
ERGO0A00286g	304	Ergo0A	25509	26591
ERGO0A00308g	304	Ergo0A	26881	27498
ERGO0A06820g	305	Ergo0A	520484	522151
ERGO0A06842g	305	Ergo0A	523005	524219
ERGO0B00572g	306	Ergo0B	51849	53018
ERGO0B00594g	306	Ergo0B	53439	54467
ERGO0B08140g	307	Ergo0B	623888	628354
ERGO0B08162g	307	Ergo0B	628624	633162
ERGO0B09460g	308	Ergo0B	754518	755147
ERGO0B09482g	308	Ergo0B	755915	756538
ERGO0B10934g	309	Ergo0B	857417	858169
ERGO0B10956g	309	Ergo0B	858591	859343
ERGO0B10978g	309	Ergo0B	859665	860450
ERGO0B11000g	309	Ergo0B	861239	861991
ERGO0C00198g	310	Ergo0C	8390	9742
ERGO0C00220g	310	Ergo0C	10277	11623
ERGO0C00242g	310	Ergo0C	12145	13536
ERGO0C07018g	311	Ergo0C	531331	532048
ERGO0C07040g	311	Ergo0C	532260	533071
ERGO0C08052g	312	Ergo0C	601369	602550
ERGO0C08074g	312	Ergo0C	603306	604532
ERGO0D05676g	313	Ergo0D	416054	417505
ERGO0D05698g	313	Ergo0D	418382	419842
ERGO0D08074g	314	Ergo0D	595493	596014
ERGO0D08096g	314	Ergo0D	597226	597666
ERGO0D11220g	315	Ergo0D	852616	853659
ERGO0D11242g	315	Ergo0D	853927	854994
ERGO0D11484g	316	Ergo0D	876837	877421
ERGO0D11506g	316	Ergo0D	878121	878666
ERGO0D17072g	317	Ergo0D	1299394	1301100
ERGO0D17094g	317	Ergo0D	1301383	1303095
ERGO0E05676g	318	Ergo0E	415421	416467
ERGO0E05698g	318	Ergo0E	417610	418356
ERGO0E18656g	319	Ergo0E	1504044	1505012
ERGO0E18678g	319	Ergo0E	1505811	1506641
ERGO0E18700g	319	Ergo0E	1508914	1509885
ERGO0F03256g	320	Ergo0F	260875	268482
ERGO0F03278g	320	Ergo0F	269106	271913
ERGO0F09042g	321	Ergo0F	702401	703246
ERGO0F09064g	321	Ergo0F	703267	704214
ERGO0F11836g	322	Ergo0F	904657	906984
ERGO0F11858g	322	Ergo0F	907124	908254
ERGO0F18766g	323	Ergo0F	1432958	1433398
ERGO0F18788g	323	Ergo0F	1433616	1434026
ERGO0F21450g	324	Ergo0F	1657505	1659196
ERGO0F21472g	324	Ergo0F	1659910	1661580
ERGO0G00506g	325	Ergo0G	47585	49186
ERGO0G00528g	325	Ergo0G	49757	51424
ERGO0G01078g	326	Ergo0G	98106	99797
ERGO0G01100g	326	Ergo0G	100209	101924
ERGO0G09196g	327	Ergo0G	777529	779271
ERGO0G09218g	327	Ergo0G	779720	781480
ERGO0G09240g	327	Ergo0G	782283	784004
ERGO0G17380g	328	Ergo0G	1469769	1471922
ERGO0G17402g	328	Ergo0G	1472496	1474547
ERGO0D00132g	329	Ergo0D	3872	6529
ERGO0F00748g	330	Ergo0F	44349	45968
ERGO0F00792g	330	Ergo0F	49039	50679
ERGO0F00814g	330	Ergo0F	51587	53194
ERGO0B05456g	331	Ergo0B	440616	441233
ERGO0B05478g	331	Ergo0B	441754	442233
ERGO0B05500g	331	Ergo0B	443069	446464
ERGO0B05522g	331	Ergo0B	448645	449805
ERGO0D18524g	332	Ergo0D	1429115	1432027
ERGO0D18546g	332	Ergo0D	1432320	1434947
ERGO0D18568g	332	Ergo0D	1435702	1438125
ERGO0E13398g	333	Ergo0E	1043479	1044750
ERGO0E13420g	333	Ergo0E	1044971	1047679
ERGO0G00110g	334	Ergo0G	1041	1712
ERGO0G00132g	334	Ergo0G	3765	4898
KLTH0A04356g	335	Klth0A	365149	365898
KLTH0A04378g	335	Klth0A	366491	367240
KLTH0B00616g	336	Klth0B	66965	67327
KLTH0B00704g	336	Klth0B	69489	69854
KLTH0B00770g	336	Klth0B	71519	71890
KLTH0B09812g	337	Klth0B	810486	812117
KLTH0B09834g	337	Klth0B	812816	814456
KLTH0C10120g	338	Klth0C	839780	841735
KLTH0C10142g	338	Klth0C	842371	844092
KLTH0D02420g	339	Klth0D	243691	244697
KLTH0D02442g	339	Klth0D	244834	245499
KLTH0D02464g	339	Klth0D	246019	247056
KLTH0D05676g	340	Klth0D	506564	507571
KLTH0D05698g	340	Klth0D	508215	510326
KLTH0D10208g	341	Klth0D	846664	847398
KLTH0D10230g	341	Klth0D	847624	848460
KLTH0D12848g	342	Klth0D	1050528	1050983
KLTH0D12870g	342	Klth0D	1051199	1051615
KLTH0E02750g	343	Klth0E	248224	249927
KLTH0E02772g	343	Klth0E	252118	253833
KLTH0E05170g	344	Klth0E	455057	456283
KLTH0E05192g	344	Klth0E	456907	458370
KLTH0E07898g	345	Klth0E	725950	727152
KLTH0E07920g	345	Klth0E	728285	729487
KLTH0F01584g	346	Klth0F	120227	122017
KLTH0F01606g	346	Klth0F	122821	124635
KLTH0F02398g	347	Klth0F	202746	204413
KLTH0F02420g	347	Klth0F	205827	207692
KLTH0F04994g	348	Klth0F	438107	439237
KLTH0F05016g	348	Klth0F	440672	441877
KLTH0F05060g	348	Klth0F	442756	443496
KLTH0F09658g	349	Klth0F	836662	838173
KLTH0F09680g	349	Klth0F	839033	840541
KLTH0F18590g	350	Klth0F	1511729	1512355
KLTH0F18612g	350	Klth0F	1513182	1513811
KLTH0G09350g	351	Klth0G	778062	779753
KLTH0G09372g	351	Klth0G	780184	781839
KLTH0G11968g	352	Klth0G	1005828	1007309
KLTH0G11990g	352	Klth0G	1008468	1010303
KLTH0G12034g	352	Klth0G	1011773	1012615
KLTH0G12056g	352	Klth0G	1012940	1014760
KLTH0G12078g	352	Klth0G	1015395	1016090
KLTH0G15774g	353	Klth0G	1376612	1377538
KLTH0G15796g	353	Klth0G	1377878	1379431
KLTH0G19536g	354	Klth0G	1688018	1689001
KLTH0G19558g	354	Klth0G	1691076	1692050
KLTH0H02200g	355	Klth0H	199831	200376
KLTH0H02222g	355	Klth0H	201281	201826
KLTH0H09812g	356	Klth0H	845566	846210
KLTH0H09834g	356	Klth0H	846452	847540
KLTH0H15928g	357	Klth0H	1367388	1368470
KLTH0H15950g	357	Klth0H	1369786	1370871
KLTH0B06710g	358	Klth0B	538970	540142
KLTH0C09702g	359	Klth0C	802885	803391
KLTH0D00374g	360	Klth0D	33818	34939
KLTH0D17006g	361	Klth0D	1403707	1412385
KLTH0F12276g	362	Klth0F	1036188	1036967
KLTH0F19888g	363	Klth0F	1614006	1618226
KLTH0C02574g	364	Klth0C	230316	233414
KLTH0C02618g	364	Klth0C	235286	237994
KLTH0B10230g	365	Klth0B	861584	862198
KLTH0B10252g	365	Klth0B	863070	863741
KLTH0B10274g	365	Klth0B	865279	865761
KLTH0B10296g	365	Klth0B	867082	867360
KLTH0C07700g	366	Klth0C	663191	663970
KLTH0C07722g	366	Klth0C	664219	665022
KLTH0C07744g	366	Klth0C	665986	666552
KLTH0E16104g	367	Klth0E	1425822	1427042
KLTH0E16126g	367	Klth0E	1427208	1429814
KLTH0F15400g	368	Klth0F	1257203	1258039
KLTH0F15422g	368	Klth0F	1258131	1259156
KLTH0B10318g	369	Klth0B	869187	873833
KLTH0B10428g	369	Klth0B	881360	885136
KLTH0G18392g	370	Klth0G	1585039	1585971
KLTH0G18414g	370	Klth0G	1587483	1588529
KLTH0D15202g	371	Klth0D	1253279	1255360
KLTH0D15224g	371	Klth0D	1255547	1256338
ZYRO0A05852g	372	Zyro0A	469523	469963
ZYRO0A05874g	372	Zyro0A	470083	470460
ZYRO0A05984g	373	Zyro0A	476157	476840
ZYRO0A06006g	373	Zyro0A	476965	477816
ZYRO0A07216g	374	Zyro0A	589193	590704
ZYRO0A07238g	374	Zyro0A	591382	592896
ZYRO0A11198g	375	Zyro0A	899061	899918
ZYRO0A11242g	375	Zyro0A	901859	902716
ZYRO0A11286g	376	Zyro0A	905159	906016
ZYRO0A11308g	376	Zyro0A	907471	908328
ZYRO0A11352g	376	Zyro0A	910040	910897
ZYRO0B02354g	377	Zyro0B	193051	193986
ZYRO0B02376g	377	Zyro0B	194075	194959
ZYRO0B11924g	378	Zyro0B	953153	954037
ZYRO0B11946g	378	Zyro0B	954296	955192
ZYRO0C02464g	379	Zyro0C	196125	197621
ZYRO0C02486g	379	Zyro0C	197745	199346
ZYRO0C05874g	380	Zyro0C	446114	448123
ZYRO0C05896g	380	Zyro0C	448887	450440
ZYRO0C06138g	381	Zyro0C	469220	470659
ZYRO0C06160g	381	Zyro0C	470948	472321
ZYRO0C11902g	382	Zyro0C	931466	932668
ZYRO0C11924g	382	Zyro0C	932751	933917
ZYRO0C12958g	383	Zyro0C	1028844	1030934
ZYRO0C12980g	383	Zyro0C	1031749	1033887
ZYRO0D01452g	384	Zyro0D	104471	105133
ZYRO0D01474g	384	Zyro0D	105651	106289
ZYRO0D11836g	385	Zyro0D	993707	998095
ZYRO0D11858g	385	Zyro0D	998646	1003157
ZYRO0D11880g	385	Zyro0D	1003647	1008143
ZYRO0D14058g	386	Zyro0D	1188615	1190891
ZYRO0D14080g	386	Zyro0D	1191418	1194183
ZYRO0E01188g	387	Zyro0E	83763	85724
ZYRO0E01210g	387	Zyro0E	86975	88753
ZYRO0E01760g	388	Zyro0E	127610	130372
ZYRO0E01782g	388	Zyro0E	130893	133712
ZYRO0E04158g	389	Zyro0E	314271	315056
ZYRO0E04180g	389	Zyro0E	315499	316374
ZYRO0E06820g	390	Zyro0E	514778	515011
ZYRO0E06842g	390	Zyro0E	515664	515897
ZYRO0E09900g	391	Zyro0E	786545	788164
ZYRO0E09922g	391	Zyro0E	788952	790643
ZYRO0E09966g	391	Zyro0E	793128	794813
ZYRO0E09988g	391	Zyro0E	796142	797788
ZYRO0F00726g	392	Zyro0F	64322	65002
ZYRO0F00748g	392	Zyro0F	65347	65691
ZYRO0F02134g	393	Zyro0F	172837	173763
ZYRO0F02156g	393	Zyro0F	174860	175801
ZYRO0F02728g	394	Zyro0F	220410	227318
ZYRO0F02750g	394	Zyro0F	229681	234465
ZYRO0F06336g	395	Zyro0F	528025	528717
ZYRO0F06358g	395	Zyro0F	528920	529555
ZYRO0F08866g	396	Zyro0F	709888	714450
ZYRO0F08888g	396	Zyro0F	716318	720880
ZYRO0F10230g	397	Zyro0F	826246	827988
ZYRO0F10252g	397	Zyro0F	828774	830429
ZYRO0F10274g	397	Zyro0F	831057	832775
ZYRO0F10296g	397	Zyro0F	833615	835201
ZYRO0F10318g	397	Zyro0F	835672	837132
ZYRO0F16632g	398	Zyro0F	1371112	1372935
ZYRO0F16654g	398	Zyro0F	1374093	1375835
ZYRO0G03388g	399	Zyro0G	265952	267064
ZYRO0G03410g	399	Zyro0G	269170	270291
ZYRO0G18282g	400	Zyro0G	1509780	1511756
ZYRO0G18304g	400	Zyro0G	1512505	1513941
ZYRO0G18326g	400	Zyro0G	1515959	1517248
ZYRO0G19712g	401	Zyro0G	1634855	1635655
ZYRO0G19734g	401	Zyro0G	1636243	1636737
ZYRO0G19756g	401	Zyro0G	1637049	1637657
ZYRO0G21868g	402	Zyro0G	1799212	1801074
ZYRO0G21890g	402	Zyro0G	1801391	1803121
ZYRO0G22110g	403	Zyro0G	1816826	1817347
ZYRO0G22132g	403	Zyro0G	1817612	1818145
ZYRO0A00220g	404	Zyro0A	9173	10243
ZYRO0A01078g	405	Zyro0A	77175	79022
ZYRO0B00308g	406	Zyro0B	18691	20001
ZYRO0C00242g	407	Zyro0C	8037	9107
ZYRO0C07238g	408	Zyro0C	546792	548690
ZYRO0D13332g	409	Zyro0D	1121064	1123733
ZYRO0E00132g	410	Zyro0E	2603	3472
ZYRO0E00330g	411	Zyro0E	16701	17774
ZYRO0D17908g	412	Zyro0D	1486514	1488070
ZYRO0D17952g	412	Zyro0D	1489975	1491732
ZYRO0D00154g	413	Zyro0D	5577	6647
ZYRO0D00242g	413	Zyro0D	12246	13301
ZYRO0D00176g	414	Zyro0D	7463	8326
ZYRO0D00220g	414	Zyro0D	10848	11702
ZYRO0D00264g	414	Zyro0D	14249	15109
ZYRO0D05412g	415	Zyro0D	468021	468596
ZYRO0D05456g	415	Zyro0D	470696	471610
ZYRO0D05478g	415	Zyro0D	471717	472616
ZYRO0A05192g	416	Zyro0A	416951	418198
ZYRO0A05214g	416	Zyro0A	418443	421268
ZYRO0D14454g	417	Zyro0D	1226987	1227814
ZYRO0D14520g	417	Zyro0D	1229537	1230349
ZYRO0F06798g	418	Zyro0F	558198	559676
ZYRO0F06842g	418	Zyro0F	561269	563800
SAKL0A04400g	419	Sakl0A	408659	409711
SAKL0A04422g	419	Sakl0A	409833	410927
SAKL0B01386g	420	Sakl0B	131741	132901
SAKL0B01408g	420	Sakl0B	134109	134885
SAKL0B01848g	421	Sakl0B	182006	184852
SAKL0B01870g	421	Sakl0B	185897	188926
SAKL0B05214g	422	Sakl0B	452618	453559
SAKL0B05236g	422	Sakl0B	454145	455236
SAKL0B09878g	423	Sakl0B	834821	835801
SAKL0B09900g	423	Sakl0B	836551	837347
SAKL0B09922g	423	Sakl0B	837904	838855
SAKL0C04994g	424	Sakl0C	477974	479179
SAKL0C05016g	424	Sakl0C	479484	480698
SAKL0C05544g	425	Sakl0C	523441	524436
SAKL0C05566g	425	Sakl0C	525939	527096
SAKL0C05830g	426	Sakl0C	554282	554692
SAKL0C05852g	426	Sakl0C	554962	555510
SAKL0C08250g	427	Sakl0C	760891	762999
SAKL0C08272g	427	Sakl0C	765088	766434
SAKL0C10956g	428	Sakl0C	990412	990927
SAKL0C10978g	428	Sakl0C	991612	992388
SAKL0D02926g	429	Sakl0D	240708	242459
SAKL0D02948g	429	Sakl0D	243064	244848
SAKL0D02970g	429	Sakl0D	245449	247254
SAKL0D05984g	430	Sakl0D	490867	491499
SAKL0D06006g	430	Sakl0D	492616	493545
SAKL0D07436g	431	Sakl0D	609760	611973
SAKL0D07458g	431	Sakl0D	612471	614822
SAKL0D07480g	431	Sakl0D	615534	617513
SAKL0D14520g	432	Sakl0D	1192788	1195739
SAKL0D14542g	432	Sakl0D	1195951	1198791
SAKL0D14872g	433	Sakl0D	1226093	1227244
SAKL0D14894g	433	Sakl0D	1230497	1231654
SAKL0D15290g	434	Sakl0D	1274588	1275202
SAKL0D15312g	434	Sakl0D	1275517	1276116
SAKL0E01870g	435	Sakl0E	140327	142303
SAKL0E01892g	435	Sakl0E	144899	146842
SAKL0E02706g	436	Sakl0E	215596	216600
SAKL0E02728g	436	Sakl0E	218003	218689
SAKL0E05324g	437	Sakl0E	436428	438506
SAKL0E05346g	437	Sakl0E	439917	442172
SAKL0E06358g	438	Sakl0E	516793	518301
SAKL0E06380g	438	Sakl0E	519266	520780
SAKL0E08756g	439	Sakl0E	714902	716599
SAKL0E08778g	439	Sakl0E	716961	718763
SAKL0E11396g	440	Sakl0E	956219	957337
SAKL0E11418g	440	Sakl0E	959479	960597
SAKL0F02640g	441	Sakl0F	227067	227417
SAKL0F02684g	441	Sakl0F	228156	228572
SAKL0F06666g	442	Sakl0F	512342	513838
SAKL0F06688g	442	Sakl0F	514245	515498
SAKL0F10296g	443	Sakl0F	791446	791991
SAKL0F10318g	443	Sakl0F	793294	793782
SAKL0F14718g	444	Sakl0F	1177621	1179759
SAKL0F14740g	444	Sakl0F	1181696	1183831
SAKL0F14762g	444	Sakl0F	1186204	1188396
SAKL0F14784g	444	Sakl0F	1193821	1195950
SAKL0F15620g	445	Sakl0F	1272848	1273471
SAKL0F15642g	445	Sakl0F	1273987	1274616
SAKL0G03124g	446	Sakl0G	259110	260081
SAKL0G03146g	446	Sakl0G	260142	260978
SAKL0G07656g	447	Sakl0G	641127	642866
SAKL0G07678g	447	Sakl0G	645867	647570
SAKL0G12232g	448	Sakl0G	1042473	1044263
SAKL0G12254g	448	Sakl0G	1044636	1046381
SAKL0H00528g	449	Sakl0H	64586	66457
SAKL0H00550g	449	Sakl0H	67033	68688
SAKL0H00660g	450	Sakl0H	78740	81478
SAKL0H00682g	450	Sakl0H	81989	84757
SAKL0H03476g	451	Sakl0H	332001	333842
SAKL0H03498g	451	Sakl0H	335865	337664
SAKL0H04884g	452	Sakl0H	438839	439255
SAKL0H04906g	452	Sakl0H	440075	440488
SAKL0H07590g	453	Sakl0H	657369	658010
SAKL0H07612g	453	Sakl0H	658366	659092
SAKL0H20394g	454	Sakl0H	1787390	1788469
SAKL0H20416g	454	Sakl0H	1789596	1790549
SAKL0H20614g	455	Sakl0H	1809584	1810294
SAKL0H20636g	455	Sakl0H	1810817	1811494
SAKL0A00704g	456	Sakl0A	78811	80967
SAKL0A01958g	457	Sakl0A	172884	173402
SAKL0B10978g	458	Sakl0B	953463	954785
SAKL0C10868g	459	Sakl0C	986125	986898
SAKL0A05654g	460	Sakl0A	512449	514209
SAKL0A05698g	460	Sakl0A	518829	520589
SAKL0D12672g	461	Sakl0D	1053514	1056327
SAKL0D12716g	461	Sakl0D	1058482	1061454
SAKL0C07722g	462	Sakl0C	717419	720157
SAKL0C07744g	462	Sakl0C	720519	721799
SAKL0G16236g	463	Sakl0G	1403769	1405796
SAKL0G16258g	463	Sakl0G	1406494	1407282
SAKL0H25410g	464	Sakl0H	2221083	2221763
SAKL0H25432g	464	Sakl0H	2223045	2224715
SAKL0C02640g	465	Sakl0C	247651	249297
SAKL0C02662g	465	Sakl0C	249789	251435
SAKL0C02684g	465	Sakl0C	251988	253754
SAKL0C02728g	465	Sakl0C	255022	256710
SAKL0C11616g	466	Sakl0C	1041794	1046248
SAKL0C11704g	466	Sakl0C	1050447	1054979
SAKL0D06358g	467	Sakl0D	519942	521564
SAKL0D06446g	467	Sakl0D	526472	528304
SAKL0C10890g	468	Sakl0C	987193	987702
SAKL0C10934g	468	Sakl0C	989121	989693
SAKL0D14388g	469	Sakl0D	1183138	1183488
SAKL0D14410g	469	Sakl0D	1183649	1183933
